# Supplementary material for: Factors Predisposing the Response to Lumacaftor/Ivacaftor in People with Cystic Fibrosis
Source: J Pers Med. 2022 Feb 10;12(2):252. doi: 10.3390/jpm12020252 (PMC8876860; doi:10.3390/jpm12020252)
Supplement: Supplementary file 1 [file jpm-12-00252-s001.zip]

Archive with 1 entries (1 files):
- jpm-1536016-supplementary.pdf
